# Supplementary material for: Risk of obstetric anal sphincter injury increases with maternal age irrespective of parity: a population-based register study
Source: BMC Pregnancy Childbirth. 2017 Sep 15;17:306. doi: 10.1186/s12884-017-1473-7 (PMC5602858; doi:10.1186/s12884-017-1473-7)
Supplement: Additional file 1: Table S1 — Risk of OASI in first, second and third vaginal births at term with a live singleton fetus. Comparisons between complete case analyses and analyses based on imputed data as in Table 2 Model 2. (XLSX 16 kb) [file 12884_2017_1473_MOESM1_ESM.xlsx]

## Sheet: Blad1
Supplement:
Table S1. Risk of OASI in first, second and third vaginal births at term with a live singleton fetus.
Comparisons between complete case analyses and analyses based on imputed data as in Table 2 Model 2.
Adjusted Odds Ratio (OR) with 95% Confidence Interval (CI).
	1st births		2nd births		3rd births
Variables	Complete cases	Imputed1	Complete cases	Imputed2	Complete cases	Imputed2
	(n=371 327)	(n=412 442)	(n=292 949)	(n=350 986)	(n=106 363)	(n=128 668)
	Adj OR (95% CI)	Adj OR (95% CI)	Adj OR (95% CI)	Adj OR (95% CI)	Adj OR (95% CI)	Adj OR (95% CI)
Maternal age (years)
<25	1	1	1	1	1	1
25-29	1.64 (1.57-1.71)	1.66 (1.59-1.72)	1.83 (1.59-2.10)	1.78 (1.58-2.01)	1.17 (0.64-2.13)	1.09 (0.67-1.77)
30-34	1.93 (1.84-2.01)	1.94 (1.86-2.02)	2.34 (2.04-2.69)	2.30 (2.04-2.59)	1.76 (0.98-3.18)	1.60 (1.00-2.56)
≥35	1.93 (1.82-2.03)	1.95 (1.85-2.05)	2.57 (2.22-2.96)	2.54 (2.24-2.87)	2.58 (1.43-4.66)	2.16 (1.34-3.46)
Year of delivery
1999-2004	1	1	1	1	1	1
2005-2011	0.89 (0.86-0.91)	0.89 (0.87-0.91)	0.84 (0.80-0.88)	0.85 (0.82-0.89)	0.81 (0.70-0.94)	0.79 (0.70-0.89)
Education
Elementary: ≤ 9 years	0.82 (0.77-0.86)	0.83 (0.78-0.87)	0.94 (0.83-1.05)	0.92 (0.83-1.02)	1.08 (0.84-1.38)	1.02 (0.83-1.26)
High school	1	1	1	1	1	1
College or university	1.09 (1.06-1.12)	1.08 (1.05-1.12)	1.00 (0.95-1.06)	1.01 (0.96-1.06)	0.89 (0.76-1.04)	0.97 (0.85-1.11)
Country/Region of birth
Sweden	1	1	1	1	1	1
Asia	1.66 (1.57-1.74)	1.66 (1.58-1.74)	1.21 (1.08-1.35)	1.40 (1.28-1.54)	1.26 (0.96-1.66)	1.43 (1.15-1.78)
Africa	1.97 (1.78-2.17)	2.01 (1.85-2.20)	1.52 (1.24-1.86)	1.76 (1.50-2.06)	1.96 (1.35-2.84)	2.14 (1.58-2.88)
Other	0.92 (0.87-0.97)	0.93 (0.89-0.97)	0.93 (0.83-1.03)	0.95 (0.87-1.03)	0.81 (0.60-1.10)	0.92 (0.73-1.17)
Smoking in early pregnancy
No	1	1	1	1	1	1
Yes	0.81 (0.76-0.86)	0.81 (0.76-0.86)	0.93 (0.81-1.05)	0.88 (0.78-0.98)	0.85 (0.62-1.15)	0.96 (0.75-1.22)
BMI
Low: <18.5	1.26 (1.16-1.36)	1.23 (1.14-1.33)	1.29 (1.07-1.56)	1.28 (1.08-1.52)	0.61 (0.26-1.51)	0.71 (0.35-1.43)
Normal weight: 18.5-24.9	1	1	1	1	1	1
Overweight: 25-29.9	0.96 (0.93-0.99)	0.96 (0.93-0.99)	0.98 (0.93-1.04)	1.00 (0.94-1.05)	0.86 (0.73-1.01)	0.92 (0.80-1.06)
Obese: ≥ 30	0.88 (0.84-0.93)	0.90 (0.85-0.94)	0.95 (0.87-1.03)	0.96 (0.89-1.03)	0.77 (0.62-0.97)	0.79 (0.65-0.97)
Infant birth weight (g)
< 3000	1	1	1	1	1	1
3000-3499	1.69 (1.59-1.80)	1.70 (1.61-1.81)	1.61 (1.35-1.92)	1.45 (1.25-1.67)	1.15 (0.67-1.97)	1.02 (0.68-1.53)
3500-3999	2.95 (2.78-3.13)	2.98 (2.81-3.16)	2.83 (2.38 (3.36)	2.53 (2.20-2.91)	2.87 (1.73-4.77)	2.40 (1.64-3.51)
4000-4499	5.05 (4.74-5.38)	5.08 (4.78 -5.40)	4.76 (4.00-5.67)	4.25 (3.69-4.90)	4.87 (2.92-8.11)	3.97 (2.70-5.83)
≥ 4500	8.47 (7.79-9.20)	8.51 (7.86-9.20)	8.69 (7.23-10.45)	7.39 (6.34-8.61)	10.32 (6.11-17.43)	8.17 (5.48-12.16)
Presentation
Occiput anterior	1	1	1	1	1	1
Occiput posterior	1.89 (1.78-2.01)	1.89 (1.78-2.00)	1.95 (1.75-2.18)	1.92 (1.74-2.12)	2.15 (1.60-2.88)	2.00 (1.55-2.59)
Breech	0.77 (0.57-1.03)	0.87 (0.76-0.99)	1.41 (0.79-2.51)	1.20 (0.72-2.02)	2.19 (0.54-8.90)	1.34 (0.33-5.40)
Other	1.10 (1.02-1.19)	1.11 (1.04-1.18)	1.27 (1.11-1.47)	1.24 (1.09-1.41)	1.95 (1.42-2.69)	1.72 (1.30-2.28)
History of OASI in 1st pregnancy3
No			1	1
Yes			5.28 (4.91-5.68)	4.38 (4.08-4.70)
History of Caesaren secion 1st pregnancy3
No			1	1
Yes			8.85 (8.36-9.37)	7.14 (6.77-7.53)
History of OASI in 2nd pregnancy4
No					1	1
Yes					11.31 (9.12-14.03)	8.92 (7.28-10.90)
History of Caesaren secion 2nd pregnancy4
No					1	1
Yes					4.29 (3.20-5.76)	3.29 (2.45-4.41)
1 Multiple imputation of missing values: BMI
2 Multiple imputation of missing values: BMI, OASI in previous birth, and Caesarean section in previous birth
3Only second births
4Only third births
